# Supplementary material for: Specific and non-specific effects of Mycobacterium bovis BCG vaccination in dairy calves
Source: Front Vet Sci. 2023 Oct 6;10:1278329. doi: 10.3389/fvets.2023.1278329 (PMC10588636; doi:10.3389/fvets.2023.1278329)
Supplement: Supplementary file 2 [file Table_1.XLSX]

## Sheet: Hoja1
	Table S1. Specific and non-specific results of BCG vaccination in calves.
	ID	Group	Breed	Calving Season	Milk 180d	SCC Scores						IGRA 18m	CM	RP	CM + RP
	1	BCG	HFRS	Cold	5066.31	6.29425	2.1375	4.52607	2.74846	3.22651	-	Neg	Pos	Neg	Pos
	2	BCG	HF	-	-	-	-	-	-	-	-	Neg	-	-	-
	3	Control	HF	Cold	3652.87	3.12433	1.67807	2.02857	3.17632	1.21412	-	Neg	Neg	Pos	Pos
	4	BCG	HF	Cold	-	-	-	-	-	-	-	Neg	-	-	-
	5	BCG	HFRS	Warm	3393.77	2	1.60407	1.21412	1.91073	2.05658	-	Neg	Neg	Neg	Neg
	6	BCG	HF	Cold	4221.67	2.94111	3.11103	2.11103	3.1635	4.23879	-	Pos	Neg	Neg	Neg
	7	Control	HFRS	Cold	3906.22	2.18903	3.01436	6.11437	4.02148	-	-	Neg	Pos	Neg	Pos
	8	Control	HF	Cold	3007.38	2.28688	8.62615	2.40054	4.79909	1.40054	-	Neg	Pos	Neg	Pos
	9	BCG	HF	Cold	4478.61	3.8953	8.05094	6.32912	7.70653	7.30816	-	Neg	Neg	Neg	Neg
	10	Control	HF	Cold	4717.34	2.67807	2.9855	1.60407	1.52607	2.65992	-	Neg	Neg	Neg	Neg
	11	BCG	HFRS	Cold	4370.47	5	3.87971	4.35614	4.87971	5.63459	4.70487	Neg	Neg	Neg	Neg
	12	BCG	HF	Cold	3723.64	3.61353	4.03562	3.35614	-	-	-	Pos	Pos	Pos	Pos
	13	Control	HFRS	Cold	3878.11	2.37851	2.31034	0.604071	5.03562	-	-	Pos	Pos	Neg	Pos
	14	Control	HFRS	Cold	5201.24	2.37851	3.43296	3	2.83188	3.25096	-	Pos	Neg	Neg	Neg
	15	BCG	HFRS	Cold	3154.26	8.30012	4.99277	3.1375	5.61353	-	-	Pos	Pos	Neg	Pos
	16	Control	HFRS	-	-	-	-	-	-	-	-	Neg	-	-	-
	17	BCG	HFRS	Cold	1678.73	9.13955	10.8989	5.54844	10.5373	-	-	Neg	Pos	Neg	Pos
	18	BCG	HFRS	-	-	-	-	-	-	-	-	Neg	-	-	-
	19	Control	HFRS	Cold	4959.15	1.52607	2.37851	2.7137	3.40054	0.879706	1.48543	Neg	Neg	Neg	Neg
	20	Control	HF	Cold	3089.9	2.83188	8.46172	7.36527	5.23266	-	-	Pos	Pos	Neg	Pos
	21	Control	HF	Cold	-	5.9	2.4	-	-	-	-	Neg	Pos	Neg	Pos
	22	BCG	HF	Cold	-	-	-	-	-	-	-	Neg	Pos	Pos	Pos
	23	BCG	HF	Cold	4032.17	4.65535	5.81967	4.46989	4.33342	3.01436	2.35614	Neg	Pos	Neg	Pos
	24	Control	HFRS	Cold	4788.34	3.33342	1.1635	4.26903	3.15056	3.62293	-	Neg	Neg	Neg	Neg
	25	Control	HFRS	Warm	4221.78	5.75702	2.60407	0.941106	1.44361	-	-	Neg	Neg	Neg	Neg
	26	BCG	HF	Cold	4569.6	7.60881	7.64155	6.03034	6.91073	6.77821	6.62293	Pos	Pos	Neg	Pos
	27	BCG	HFRS	Cold	4833.91	3.28688	4.26303	4.0635	4.29278	-	-	Neg	Neg	Pos	Pos
	28	Control	HFRS	Cold	5037.06	2.64155	3.59455	1.26303	1.5656	3.04264	2.87971	Neg	Neg	Neg	Neg
	29	BCG	HFRS	Cold	1890.73	2.78241	10.5051	7.35685	6.82985	-	-	Neg	Pos	Neg	Pos
	30	Control	HF	Cold	4725.59	3.83996	3.83188	1.67807	2.18903	2.21412	2.37851	Neg	Neg	Pos	Pos
	31	Control	HF	Cold	3404.06	2.83188	1.48543	1.52607	1.11103	2.26303	-	Neg	Neg	Pos	Pos
	32	BCG	HFRS	Warm	-	-	-	-	-	-	-	Pos	-	-	-
	33	Control	HF	Cold	-	-	-	-	-	-	-	Neg	Pos	Neg	Pos
	34	BCG	HFRS	Cold	4909.91	3.29866	3.88753	5.5509	3.74846	3.29866	6.24031	Neg	Pos	Neg	Pos
	35	Control	HFRS	Cold	2959.68	8.15906	9.50176	10.2748	3.26303	-	-	Neg	Pos	Neg	Pos
	36	BCG	HF	Cold	4094.81	4.85599	2.54597	2.86394	5.70266	-	-	Pos	Neg	Neg	Neg
	37	Control	HFRS	Warm	3912.56	8.7021	4.27501	3.07039	3.21412	5.45681	-	Pos	Pos	Pos	Pos
	38	Control	HF	Warm	4557.23	6.39506	2.67807	2.33342	2.35614	1.21412	2.02857	Neg	Neg	Neg	Neg
	39	Control	HF	Cold	-	-	-	-	-	-	-	Neg	Pos	Neg	Pos
	40	BCG	HFRS	Cold	4892.48	3.83188	2.87971	3.29866	4	2.67807	-	Neg	Pos	Neg	Pos
	41	Control	HFRS	Cold	4866.99	3	4.40599	3.69599	3.94111	5.0072	5.99095	Pos	Neg	Neg	Neg
	42	BCG	HFRS	Cold	4535.58	5.78031	5.67807	2.78241	4.24489	3.83188	-	Neg	Neg	Neg	Neg
	43	Control	HF	Cold	-	-	-	-	-	-	-	Neg	-	-	-
	44	Control	HFRS	Cold	4073.82	2.1635	2.86394	0.163499	1.26303	1.44361	-	Neg	Neg	Neg	Neg
	45	BCG	HFRS	Cold	5078.08	5.21723	2.28688	4.85599	3.55582	5.42761	5.67129	Neg	Neg	Neg	Neg
	46	BCG	HF	Cold	4914.65	2.23879	4.04963	5.48027	3.59455	4.41684	-	Neg	Neg	Neg	Neg
	47	BCG	HFRS	Cold	2299.46	8.64962	10.8422	8.26078	3.61353	3.75702	4.39506	Neg	Pos	Neg	Pos
	48	BCG	HF	Cold	5043.56	3.36737	3.4957	3.08406	2.94111	3.65992	3.29866	Pos	Neg	Pos	Pos
	49	BCG	HF	Cold	3586.01	3.72247	2.46467	3.12433	1.31034	1.74846	1.52607	Neg	Neg	Neg	Neg
	50	Control	HF	Cold	4823.39	4.75702	5.90689	3.32193	2.65992	2.81558	2.54597	Neg	Neg	Neg	Neg
	51	Control	HF	Cold	3374.05	3.18903	8.24603	8.17592	6.37016	4.32193	5.26303	Neg	Pos	Neg	Pos
	52	BCG	HF	Cold	3843.88	4.07724	3.95606	3.17632	2.1635	3.9486	4.83592	Neg	Neg	Neg	Neg
	53	Control	HF	Cold	3047.28	3.50589	9.25077	5.97085	4.87184	3.36737	-	Neg	Pos	Neg	Pos
	54	Control	HF	Cold	-	8.66761	10.95	-	-	-	-	Neg	Neg	Pos	Pos
	55	Control	HF	Cold	4394.04	4.02857	1.48543	4.66448	1.78241	2.46467	-	Neg	Neg	Pos	Pos
	56	Control	HFRS	Cold	4065.48	4.4489	3.55582	6.26303	7.99141	6.0197	10.3864	Neg	Pos	Neg	Pos
	57	Control	HF	Cold	4032.49	2.97085	3.94111	10.6629	4.94486	1.7137	-	Neg	Pos	Neg	Pos
	58	BCG	HF	Warm	4269.85	3.58496	0.879706	1.5656	1	2.08406	2.46467	Neg	Neg	Neg	Neg
	59	BCG	HFRS	Warm	4960.85	5.51096	4.67356	4.98914	4.62293	4.29866	5.95233	Neg	Neg	Neg	Neg
	60	BCG	HF	Cold	2949.09	8.46989	5.35332	4.83592	3.58496	-	-	Neg	Pos	Neg	Pos
	61	BCG	HF	Warm	4125.76	2.54597	2.69599	2	4.07039	2.58496	1.97085	Neg	Pos	Neg	Pos
	62	BCG	HFRS	Cold	4631.73	3.774	1.40054	1.5656	1.78241	1.7137	-	Neg	Pos	Neg	Pos
	63	Control	HFRS	Warm	4200.43	3.23879	1.48543	2.02857	1.05658	3.26303	1.21412	Neg	Neg	Pos	Pos
	64	Control	HF	Cold	5100.35	1.35614	4.09761	1.26303	0.0565835	1.91073	0.879706	Neg	Neg	Pos	Pos
	65	BCG	HF	Warm	4046.65	3.26303	1.1635	1.74846	3.83996	1.48543	2.21412	Neg	Neg	Neg	Neg
	66	BCG	HFRS	Warm	4403.1	4.26903	3.65076	3.07039	3.08406	3.7137	-	Neg	Neg	Neg	Neg
	67	Control	HFRS	Cold	3479.87	2.31034	5.37295	3.21412	2.44361	3.22651	3.96347	Neg	Neg	Pos	Pos
	68	BCG	HF	Cold	3385.88	7.92932	8.15906	4.87184	3.82375	2.11103	2.08406	Neg	Pos	Neg	Pos
	69	Control	HF	Cold	4448.28	2.33342	1.11103	1	0.879706	7.41819	9.67497	Neg	Neg	Neg	Neg
	70	BCG	HF	Cold	3562.36	0.879706	2.58496	0.526069	1.21412	1.78241	-	Pos	Pos	Neg	Pos
	71	BCG	HF	Cold	5202.64	3.83188	6.16672	2.48543	2.35614	3.08406	4.17632	Neg	Neg	Neg	Neg
	72	BCG	HF	Cold	3088.41	4.7866	2.94111	2.94111	3.72247	6.11437	-	Neg	Neg	Neg	Neg
	73	Control	HF	Cold	4350.34	5.11437	3.22651	0.879706	1.26303	1.97085	0.526069	Neg	Neg	Neg	Neg
	74	BCG	HFRS	Cold	2125.18	4.45943	5.43029	3.54597	7.92458	4.09085	-	Neg	Pos	Neg	Pos
	75	BCG	HF	Cold	4445.15	4.0072	1.64155	1.52607	1.94111	2.11103	8.23304	Neg	Neg	Pos	Pos
	76	Control	HF	Cold	3007.48	4.13093	3.08406	5.44095	10.1716	5.51349	4.79494	Neg	Pos	Neg	Pos
	77	BCG	HFRS	Warm	3716.29	3.38957	0.604071	2.91073	2.08406	2.05658	1.5656	Neg	Neg	Neg	Neg
	78	BCG	HFRS	Warm	2600.44	3.38957	3.68706	6.33771	-	-	-	Neg	Pos	Pos	Pos
	79	BCG	HFRS	Warm	3891.17	1.94111	3.46467	2.1635	2.97085	2.94111	3.20163	Neg	Neg	Neg	Neg
	80	BCG	HFRS	Cold	4445.04	9.78803	5.94111	5.03914	3.62293	2.926	6.56316	Neg	Neg	Neg	Neg
	81	Control	HFRS	Warm	4469.51	6.35191	4.5008	5.59455	5.51854	5.70708	5.38128	Neg	Neg	Pos	Pos
	82	BCG	HF	Warm	4590.3	3.22651	3.22651	1.78241	2.11103	4.44361	4.46467	Neg	Neg	Neg	Neg
	83	Control	HF	Cold	3576.79	5.76765	8.51096	5.42761	3.35614	4.27501	5.53854	Neg	Neg	Neg	Neg
	84	BCG	HFRS	Cold	4850.6	2.76553	2.67807	1.87971	1.26303	1.52607	1.5656	Pos	Neg	Neg	Neg
	85	Control	HFRS	Cold	3264.02	4.92979	7.87971	5.46467	4.32769	6.11103	-	Neg	Pos	Neg	Pos
	86	BCG	HFRS	Warm	2397.85	6.65535	7.1152	3.28688	2.62293	3.12433	5.26903	Neg	Pos	Neg	Pos
	87	Control	HFRS	Warm	4534.93	2.83188	3.18903	3.25096	2.76553	3.76553	2.05658	Pos	Neg	Pos	Pos
	88	BCG	HFRS	Warm	3903.7	3.17632	0.879706	4.18903	8.69488	3.01436	1.91073	Neg	Neg	Neg	Neg
	89	BCG	HFRS	Warm	3641.62	2.73118	2.42223	1.7137	1.35614	2.52607	1.91073	Neg	Neg	Neg	Neg
	90	Control	HF	Warm	3849.46	6.42761	3.17632	4.84398	3.46467	4.05658	4.1177	Neg	Neg	Neg	Neg
	91	Control	HFRS	Cold	3435.88	3.76553	2.81558	1.7137	3.82375	5.80735	3.25096	Neg	Neg	Pos	Pos
	92	Control	HFRS	-	-	-	-	-	-	-	-	Neg	-	-	-
	93	BCG	HFRS	Warm	3720.49	1.81558	4.74846	5.37851	5.08406	2.50589	3.64155	Neg	Pos	Neg	Pos
	94	Control	HFRS	Warm	3880.26	3.04264	3.35614	3	3.22651	3.17632	2.94111	Neg	Neg	Pos	Pos
	95	Control	HF	Cold	4686.52	4.42761	0.356144	1	6.04789	3	3.88753	Neg	Pos	Neg	Pos
	96	BCG	HFRS	Warm	2402.55	3.20163	7.64962	5.89918	4.9782	6.30012	5.53605	Neg	Neg	Neg	Neg
	97	Control	HFRS	Cold	4762.62	3.43296	3.72247	5.34199	4.95977	3.8953	4.58976	Neg	Neg	Neg	Neg
	98	Control	HFRS	Warm	3374.25	2.58496	0.748461	2.83188	2.52607	-	-	Pos	Neg	Neg	Neg
	99	Control	HFRS	Cold	3757.78	3.42223	5.24184	8.5097	6.32912	5.61353	6.0054	Neg	Neg	Pos	Pos
	100	BCG	HFRS	Warm	3127.12	3.46467	6.27352	7.03386	6.67016	5.78031	5.92029	Neg	Neg	Pos	Pos
	101	Control	HFRS	Warm	2843.32	9.68075	9.79351	8.14934	7.09001	6.85	7.01525	Pos	Pos	Neg	Pos
	102	BCG	HF	Warm	4507.34	2	2.37851	2.8953	2.926	3.31034	2.33342	Neg	Neg	Neg	Neg
	103	Control	HFRS	Warm	3802.16	5.27202	3.48543	3.95606	6.5472	6.09424	4.5008	Neg	Neg	Pos	Pos
	104	Control	HF	-	-	-	-	-	-	-	-	Pos	-	-	-
	105	Control	HFRS	Warm	4812.09	3.69599	2.97085	2.1375	2.67807	4.02857	6.32193	Neg	Neg	Neg	Neg
	106	BCG	HFRS	Warm	3768.93	3.69599	4.1635	2.33342	2.8953	3.07039	3.33342	Neg	Neg	Neg	Neg
	107	BCG	HF		-	-	-	-	-	-	-	Neg	-	-	-
	108	BCG	HFRS	Warm	4597.02	3.59455	3	4.33914	3.15056	5.08746	4.98185	Neg	Neg	Pos	Pos
	109	Control	HFRS	Cold	3560.88	8.1416	4.99639	2.5656	3.20163	3.52607	3.04264	Neg	Neg	Pos	Pos
	110	BCG	HF	Warm	4978.08	1.5656	1.5656	1.1635	1.5656	0.163499	2.5656	Pos	Neg	Neg	Neg
	111	BCG	HFRS	Warm	4124.49	2.08406	2.28688	1.60407	3.37851	2.42223	-	Neg	Neg	Neg	Neg
	112	Control	HFRS	Warm	3524.52	2.02857	1.67807	5.04963	1.67807	2.76553	-	Pos	Neg	Neg	Neg
	113	BCG	HFRS	Warm	4626.77	2.50589	0.879706	2.46467	-	-	-	Neg	Neg	Neg	Neg
	114	Control	HFRS	Cold	3997.98	5.17632	5.58496	6.96901	9.68482	9.64688	8.58346	Pos	Pos	Neg	Pos
	115	Control	HRFS	-	-	-	-	-	-	-	-	Pos	-	-	-
	116	Control	HFRS	Warm	2735.12	2.33342	3.51602	10.481	-	-	-	Neg	Pos	Neg	Pos
	117	BCG	HFRS	Cold	3721.98	2.8953	2.848	2.58496	1.94111	4.22651	2.23879	Neg	Neg	Neg	Neg
	118	Control	HF	Warm	4124.03	2.91073	3.94111	3.65076	4.01436	3.65992	4.29278	Neg	Neg	Neg	Neg
	119	BCG	HFRS	Cold	4929.12	5.23879	6.42223	3.86394	4.94486	3.4957	2.76553	Neg	Neg	Neg	Neg
	120	Control	HFRS	Warm	3953.62	2.50589	4.07039	4.58496	4.05658	5.36177	-	Neg	Neg	Neg	Neg
	121	BCG	HFRS	Warm	4068.45	3.22651	3.69599	4.10434	3.87184	2.86394	3.07039	Neg	Neg	Neg	Neg
	122	BCG	HFRS	-	-	-	-	-	-	-	-	Pos	-	-	-
	123	Control	HFRS	Warm	4228.08	2.78241	2.31034	1.44361	1.78241	2.73118	-	Neg	Neg	Neg	Neg
	124	BCG	HFRS	Warm	4149.3	3.48543	3.02857	7.39917	6.04963	4.5656	-	Neg	Pos	Neg	Pos
	125	Control	HF	Cold	3966.87	3.9486	1.40054	1.97085	2.54597	2.48543	2.37851	Neg	Neg	Neg	Neg
	126	BCG	HFRS	-	-	-	-	-	-	-	-	Neg	-	-	-
	127	Control	HFRS	Warm	3048.11	5.94486	3.01436	5.45154	7.58976	9.1643	7.01436	Neg	Pos	Neg	Pos
	128	BCG	HFRS	Warm	2977	3.58496	4.63227	3.848	3.59455	-	-	Neg	Pos	Neg	Pos
	129	Control	HFRS	Warm	4164.51	8.97315	1.7137	2.1635	2.21412	1.81558	4.63227	Neg	Pos	Neg	Pos
	130	BCG	HFRS	Cold	4937.57	4.9222	1.26303	1.94111	1.67807	1.35614	2.8953	Neg	Neg	Neg	Neg
	131	BCG	HFRS	Warm	4001.02	5.68706	3.9486	4.31615	4.0072	3	4.79494	Pos	Neg	Pos	Pos
	132	Control	HFRS	Warm	4280.07	3.80735	6.69377	6.49442	4.1375	7.99186	6.03738	Neg	Neg	Neg	Neg
	133	Control	HFRS	Warm	1541.53	9.62688	8.58556	5.4957	2.54597	7.37295	3.50589	Neg	Pos	Neg	Pos
	134	BCG	HFRS	Warm	4524.28	5.22342	3.69599	3.18903	8.91791	6.67356	-	Neg	Neg	Neg	Neg
	135	BCG	HFRS	Cold	-	-	-	-	-	-	-	Neg	Neg	Pos	Pos
	136	Control	HFRS	Warm	4344.71	5.1177	5.38957	4.25701	4.65992	5.02503	6.91743	Neg	Neg	Neg	Neg
	137	Control	HFRS	Warm	3756.42	8.91241	2.848	5.55582	2.26303	4.68257	1.74846	Neg	Neg	Neg	Neg
	138	Control	HFRS	Warm	2802.61	3.4957	8.26191	8.41346	3.28688	2.8953	-	Neg	Pos	Neg	Pos
	139	Control	HF	-	-	-	-	-	-	-	-	Neg	-	-	-
	140	BCG	HFRS	Warm	3911.93	6.29131	5.79286	6.44758	8.02547	5.76341	7.15299	Neg	Neg	Neg	Neg
	141	Control	HFRS	-	-	-	-	-	-	-	-	Neg	-	-	-
	142	Control	HFRS	Warm	4363.06	2.8953	1.05658	2.08406	1.1635	2.58496	1.5656	Pos	Neg	Neg	Neg
	143	BCG	HFRS	Warm	5148.34	2.83188	1.31034	5.94111	1.5656	4.09085	4.41684	Neg	Neg	Neg	Neg
	144	BCG	HF	-	-	-	-	-	-	-	-	Neg	-	-	-
	145	Control	HFRS	Warm	4669.84	3.38957	6.42223	6.51854	7.67525	6.49057	6.40463	Pos	Neg	Neg	Neg
	146	BCG	HFRS	Warm	4759.57	3.42223	3.46467	3.1635	3.46467	3.58496	4.07724	Neg	Neg	Neg	Neg
	147	BCG	HF	Cold	2915.81	4.39506	7.95187	10.3724	4.66903	3.26303	6.36317	Neg	Pos	Neg	Pos
	148	BCG	HFRS	Cold	-	-	-	-	-	-	-	Neg	Neg	Neg	Neg
	149	BCG	HFRS	Warm	3700.69	3.17632	3.81558	2.44361	3.11103	3.44361	5.28688	Pos	Neg	Neg	Neg
	150	Control	HFRS	Cold	3286.06	6.53356	6.78764	3.59455	4.97085	5.54844	5.25096	Neg	Pos	Neg	Pos
	151	BCG	HFRS	Cold	3580.6	2.44361	3.73985	3.01436	3.04264	2.64155	-	Neg	Pos	Neg	Pos
	152	Control	HF	-	-	-	-	-	-	-	-	Neg	-	-	-
	153	Control	HFRS	Cold	-	-	-	-	-	-	-	Neg	-	-	-
	154	Control	HFRS	Warm	4348.91	2.76553	6.78869	7.01792	7.36877	5.94673	8.71534	Neg	Pos	Neg	Pos
	155	Control	HFRS	Warm	4679.12	8.28429	4.14405	4.18269	4.41143	5.36177	6.30159	Neg	Neg	Neg	Neg
	156	Control	HFRS	Cold	4215.06	3.12433	1.94111	1.97085	2.44361	3	3.12433	Neg	Neg	Neg	Neg
	157	BCG	HFRS	Cold	4342.11	1.94111	5.48543	1.5656	2.08406	1.64155	2	Neg	Neg	Neg	Neg
	158	Control	HFRS	Warm	2961.39	1	3.76553	2.48543	2.18903	3	0.748461	Pos	Neg	Neg	Neg
	159	BCG	HFRS	Warm	3443.52	3.54597	3.50589	3	2.37851	2.1635	1.91073	Neg	Neg	Neg	Neg
	160	BCG	HF	-	-	-	-	-	-	-	-	Neg	-	-	-
	161	BCG	HFRS	Warm	4638.99	1.1635	0.748461	-0.0588937	2.48543	1	1.44361	Neg	Neg	Neg	Neg
	162	Control	HFRS	Warm	4766.23	5.61824	4.11103	7.01525	3.68706	4.0635	4.13093	Pos	Neg	Neg	Neg
	163	BCG	HFRS	Cold	5153.54	2.91073	2	4.62761	2.78241	4.01436	5.71149	Neg	Neg	Neg	Neg
	164	Control	HFRS	Cold	-	-	-	-	-	-	-	Neg	Pos	Neg	Pos
	165	BCG	HFRS	Cold	5169.52	2.18903	0.748461	2.33342	2.33342	4.29866	2.1375	Neg	Neg	Neg	Neg
	166	Control	HFRS	Cold	4452.88	4.0635	4.66448	9.55658	3.83996	3.9782	5.12102	Neg	Pos	Neg	Pos
	167	BCG	HFRS	Warm	3407.04	9.32984	7.63691	7.66107	2.37851	4.51602	3.23879	Neg	Neg	Neg	Neg
	168	BCG	HFRS	Warm	3522.18	3.38957	3.04264	2.87971	9.58391	5.38128	4.51096	Neg	Neg	Neg	Neg
	169	BCG	HF	Cold	5205.39	2.5656	3.34483	5.25096	5.58256	6.27202	5.41954	Neg	Neg	Neg	Neg
	170	BCG	HFRS	Cold	3527.16	8.37156	8.03122	5.45418	7.66959	3.70487	3.17632	Neg	Neg	Neg	Neg
	171	BCG	HFRS	-	-	-	-	-	-	-	-	Neg	-	-	-
	172	BCG	HFRS	Cold	4958.43	3.75702	5.36177	5.49057	3.85599	7.0072	5.85798	Neg	Neg	Neg	Neg
	173	Control	HFRS	Cold	3414.61	3.33342	8.49953	5.43029	8.96371	3.40054	4.13093	Pos	Pos	Neg	Pos
	174	BCG	HF	Cold	3323.55	3.94111	4.46989	6.25701	9.71795	6.22497	4.58976	Neg	Pos	Neg	Pos
	175	BCG	HFRS	Cold	4326.64	2.81558	2.69599	3.85599	3.87184	4.36737	4.23266	Neg	Neg	Neg	Neg
	176	Control	HFRS	Warm	3766.77	3.12433	1.91073	3.1375	5.4957	7.15947	-	Pos	Pos	Neg	Pos
	177	Control	HF	Warm	2292.57	2.40054	2.35614	3.1635	3.08406	10.2324	-	Neg	Pos	Neg	Pos
	178	Control	HFRS	Cold	4925.69	5.09424	4.81147	3.42223	2.97085	3.78241	3.99277	Pos	Neg	Neg	Neg
	179	Control	HFRS	Warm	2989.66	8.92766	8.68902	4.37851	3.91839	-	-	Neg	Pos	Pos	Pos
	180	Control	HFRS	-	-	-	-	-	-	-	-	Pos	-	-	-
	181	BCG	HFRS	Warm	4613.41	4.1375	2	7.37782	7.2891	6.82883	5.99095	Neg	Neg	Neg	Neg
	182	BCG	HFRS	Warm	4511.12	2.26303	1.05658	2.18903	5.26003	8.37782	4.73985	Neg	Neg	Neg	Neg
	183	Control	HFRS	Warm	4449.6	3.69599	2.33342	4.5008	3.54597	5.89724	3.774	Neg	Neg	Neg	Neg
	184	Control	HFRS	Cold	4502.2	3.82375	3.45418	4.74416	4.45418	2.83188	4.79494	Neg	Neg	Neg	Neg
	185	BCG	HFRS	Cold	4321.4	4.32769	2.62293	5.59932	10.3148	2.86394	2.64155	Neg	Neg	Neg	Neg
	186	Control	HFRS	Cold	3295.06	3.29866	5.28392	5.43296	9.04111	5.95047	6.28244	Neg	Neg	Neg	Neg
	187	Control	HFRS	Cold	4735.64	7.72574	2.94111	9.64587	4.57531	4.31034	5.36457	Neg	Neg	Neg	Neg
	188	BCG	HFRS	Cold	4524.5	2.46467	2.76553	2.23879	4.10434	1.64155	2.33342	Neg	Neg	Neg	Neg
	189	BCG	HFRS	Cold	5218.48	8.08108	4.64155	2.1375	2.23879	1.31034	2.44361	Pos	Neg	Neg	Neg
	190	Control	HFRS	Cold	4661.49	0.443607	1.52607	2.31034	0.815575	1.21412	2.64155	Neg	Neg	Neg	Neg
	191	BCG	HFRS	Cold	-	-	-	-	-	-	-	Neg	-	-	-
	192	BCG	HFRS	Cold	5502.94	1.60407	2.28688	2.926	3.38957	3.50589	4.43829	Neg	Neg	Neg	Neg
	193	Control	HFRS	Cold	5102.99	2.11103	0.941106	2.9855	2.1635	-	-	Neg	Pos	Neg	Pos
	194	BCG	HFRS	-	-	-	-	-	-	-	-	Neg	-	-	-
	195	Control	HFRS	Cold	5959.51	1.52607	2.11103	0.879706	2.1635	2.67807	1.60407	Neg	Pos	Neg	Pos
	196	Control	HFRS	Cold	5172.7	1.848	2.69599	2.64155	2.37851	1.97085	3.12433	Neg	Neg	Neg	Neg
	197	BCG	HF	Cold	-	-	-	-	-	-	-	Pos	Pos	Neg	Pos
	198	BCG	HF	Cold	4450.29	2.42223	2.05658	1.26303	0.941106	0.941106	1.05658	Neg	Neg	Neg	Neg
	199	BCG	HFRS	Cold	-	-	-	-	-	-	-	Neg	Pos	Neg	Pos
	200	Control	HFRS	Cold	4521.55	2.1635	4.18269	5.64847	7.20867	3.74846	4.41684	Neg	Neg	Neg	Neg
	201	Control	HFRS	Cold	4200.91	5.94486	8.86468	6.16511	6.52105	5.57289	5.68706	Pos	Pos	Neg	Pos
	202	BCG	HF	Cold	5099.81	3.36737	5.05311	4.93734	4.92979	4.75275	4.42223	Pos	Neg	Neg	Neg
	203	Control	HF	Cold	5321.72	3.02857	2.54597	3.66903	2.83188	5.15056	2.42223	Neg	Neg	Neg	Neg
	204	BCG	HF	Cold	4014.7	2.58496	3.26303	7.78346	5.38128	8.75969	-	Neg	Neg	Neg	Neg
	205	Control	HF	Warm	-	2.48543	4.39506	-	-	-	-	Pos	Pos	Neg	Pos
	206	BCG	HFRS	Cold	4605.35	2.60407	5.73552	1	0.604071	1.21412	1.74846	Neg	Neg	Neg	Neg
	207	BCG	HFRS	Cold	4232.23	2.848	2.26303	2.81558	1.848	2.18903	2.42223	Pos	Neg	Pos	Pos
	208	BCG	HF	-	-	-	-	-	-	-	-	Pos	-	-	-
	209	BCG	HFRS	Cold	5431.64	6.26003	4.66448	7.5373	6.49825	7.5435	9.50048	Pos	Neg	Pos	Pos
	210	Control	HFRS	Cold	4403.98	3.67807	3.1375	2.78241	2.44361	2.46467	2.67807	Pos	Pos	Pos	Pos
	211	Control	HF	Cold	-	9.08385	4.0635	2.44361	1.52607	-	-	Neg	Pos	Neg	Pos
	212	BCG	HF	Warm	3318.72	5.93923	3.1635	6.74201	5.24184	4.26903	2.65992	Neg	Pos	Neg	Pos
	213	Control	HFRS	Cold	4478.84	6.93923	5.28096	8.09845	8.63952	8.55643	-	Neg	Neg	Neg	Neg
	214	Control	HF	Warm	4244.91	3.87184	1.74846	2.11103	7.51096	7.33557	-	Neg	Neg	Neg	Neg
	215	BCG	HF	-	-	-	-	-	-	-	-	Neg	-	-	-
	216	Control	HF	Cold	4809.78	1.87971	2	3.07039	3.59455	3.18903	2.52607	Neg	Neg	Neg	Neg
	217	Control	HFRS	Cold	3350.24	9.37972	7.48027	5.46467	3.50589	3.11103	-	Neg	Neg	Pos	Pos
	218	Control	HF	Warm	4568.58	2.42223	1.87971	2.05658	3.82375	1.60407	3.59455	Neg	Neg	Neg	Neg
	219	BCG	HFRS	Cold	4436.47	1.11103	5.41414	1.26303	2.74846	2.18903	2.44361	Neg	Neg	Neg	Neg
	220	BCG	HF	Cold	3236.65	6.15543	4.75702	5.33056	9.14995	6.79701	6.07895	Neg	Pos	Neg	Pos
	221	BCG	HFRS	Cold	2987.97	2.44361	3.63227	2.9855	3.45418	4.51096	4.12433	Neg	Neg	Neg	Neg
	222	BCG	HFRS	Cold	4269.27	2.81558	7.72738	6.18587	5.26303	4.24489	4.28688	Neg	Neg	Pos	Pos
	223	Control	HF	Cold	3053.89	3.66903	4.10434	3.31034	8.47573	4.48027	-	Neg	Pos	Neg	Pos
	224	BCG	HFRS	Cold	3826.29	3.75702	2.79909	4.78241	5.926	5.49057	5.28983	Neg	Neg	Neg	Neg
	225	BCG	HF	Warm	5142.01	1.64155	1.94111	0.443607	0.748461	2.23879	1.31034	Neg	Neg	Neg	Neg
	226	Control	HF	Warm	5037.71	3.55582	0.941106	4.83188	3.20163	3.72247	3.12433	Pos	Neg	Pos	Pos
	227	BCG	HF	Warm	4165.79	2.02857	1.11103	0.604071	5.37573	1.78241	0	Neg	Neg	Neg	Neg
	228	Control	HF	Cold	5145.3	2.74846	4.67356	4.03562	1.26303	3.65992	2.5656	Neg	Pos	Pos	Pos
	229	BCG	HF	Cold	4662.98	2.62293	1.7137	3.1635	1	3.18903	1.05658	Neg	Neg	Pos	Pos
	230	Control	HF	Warm	4080.04	3.79909	8.61294	1.78241	1.1635	3.34483	1.87971	Pos	Neg	Neg	Neg
	231	BCG	HF	Cold	3845.34	1.64155	7.99232	3	2.26303	4.95606	-	Neg	Pos	Neg	Pos
	232	Control	HF	Warm	3355.4	3.93357	3.93357	3.61353	3.61353	4.86394	-	Neg	Neg	Neg	Neg
	233	BCG	HF	Cold	2589.59	9.91073	6.65878	5.59455	8.78764	6.14568	8.07596	Neg	Neg	Neg	Neg
	234	Control	HF	Cold	3789.76	5.52356	6.36877	3.51602	6.0036	4.04264	-	Neg	Neg	Pos	Pos
	235	BCG	HF	Cold	5285.36	3.1635	1.87971	2.69599	4.21412	4.24489	5.44095	Neg	Neg	Neg	Neg
	236	Control	HF	Warm	3975.66	2.5656	2.23879	2.26303	4.81967	8.6499	2.95606	Pos	Pos	Pos	Pos
	237	BCG	HF	Cold	3591.4	9.25758	5.56316	3.65992	2.8953	3.73985	2.05658	Neg	Neg	Neg	Neg
	238	BCG	HF	Warm	4543.64	4.04963	5.15381	3.64155	4.1177	4.65992	4.29278	Pos	Neg	Neg	Neg
	239	Control	HF	Warm	2323.06	6.95327	7.60229	5.64386	4.57531	6.24793	4.26303	Neg	Pos	Neg	Pos
	240	BCG	HF	Warm	4798.55	1.5656	2.1635	4.9486	2.1375	2.5656	1.848	Neg	Neg	Neg	Neg
	241	Control	HF	Warm	5516.94	4.37851	2.69599	3.69599	4.38405	3.1635	7.34625	Neg	Neg	Neg	Neg
	242	BCG	HF	Warm	3761.23	4.18903	3.12433	3.79077	7.72846	5.75702	5.19535	Neg	Neg	Neg	Neg
	243	Control	HF	-	-	-	-	-	-	-	-	Neg	-	-	-
	244	BCG	HF	Warm	4438.38	3.01436	1.05658	1.94111	2.44361	1.848	-	Neg	Pos	Pos	Pos
	245	Control	HF	Warm	3361.92	1.11103	1.48543	-0.184425	7.15866	5.17632	-	Neg	Pos	Neg	Pos
	246	BCG	HF	Cold	2773.5	4.91839	10.5124	7.8089	4.65992	5.99639	4.62293	Neg	Pos	Neg	Pos
	247	BCG	HF	Warm	4511.12	5.49057	2.81558	4.60881	4.81967	6.06695	5.04614	Neg	Neg	Neg	Neg
	248	Control	HF	Cold	5022.29	1.94111	1.21412	1.67807	1.74846	2.28688	2.1375	Neg	Neg	Neg	Neg
	249	BCG	HF	Cold	3935.38	2.46467	2.5656	2.37851	7.28392	5.11437	9.91755	Neg	Neg	Pos	Pos
	250	Control	HF	Warm	3341.8	4.90689	7.43563	3.8953	9.11686	4.58976	-	Neg	Pos	Neg	Pos
	251	BCG	HF	Warm	3903.75	1.31034	8.74362	6.7148	10.1081	2.42223	3.5656	Neg	Pos	Neg	Pos
	252	BCG	HF	Warm	4131.62	2.83188	4.72683	4.20163	3.60407	3.80735	-	Neg	Neg	Neg	Neg
	253	Control	HF	Warm	4919.45	3.04264	3.88753	1.40054	1.87971	2.33342	1.67807	Pos	Neg	Pos	Pos
	254	BCG	HF	Warm	-	2.31034	6.10769	-	-	-	-	Neg	Neg	Neg	Neg
	255	Control	HF	-	-	-	-	-	-	-	-	Neg	-	-	-
	256	BCG	HF	Warm	4742.66	2.848	1.67807	4.42223	1.81558	3.60407	3.37851	Neg	Neg	Neg	Neg
	257	Control	HF	Warm	4759.84	4.98914	7.84248	5.28096	8.05398	7.12928	3.91073	Neg	Pos	Neg	Pos
	Breed	HF, Holstein Friesian; HFSR, HF x Swedish Red crossbred
	Milk 180d	Cumulative milk yields at 180 d of lactation
	SCC	Somatic cell counts
	IGRA 18m	Interferon gamma release assay at 18 months post-vaccination, using ESAT-6, CFP-10 and Rv3615c (DIVA) antigens
	CM	Clinical mastitis
	RP	Retained placenta
	-	Not determined
